# Supplementary material for: Underestimation of Intraocular Pressure (IOP) After LASIK and PRK: Systematic Review and Meta-Analysis
Source: J Clin Med. 2026 Jun 8;15(12):4426. doi: 10.3390/jcm15124426 (PMC13300807; doi:10.3390/jcm15124426)
Supplement: Supplementary file 1 [file jcm-15-04426-s001.zip]

Archive with 1 entries (1 files):
- jcm-4287306-supplementary.pdf
